# Supplementary material for: Contribution of Soil Fauna to Foliar Litter-Mass Loss in Winter in an Ecotone between Dry Valley and Montane Forest in the Upper Reaches of the Minjiang River
Source: PLoS One. 2015 Apr 22;10(4):e0124605. doi: 10.1371/journal.pone.0124605 (PMC4406521; doi:10.1371/journal.pone.0124605)
Supplement: S1 Dataset — (XLSX) [file pone.0124605.s001.xlsx]

## Sheet: litter
LITTER INITIAL QUALLITY
Litter type	TC (g/kg)	TN (g/kg)	TP (g/kg)	C/N	C/P	N/P	Cellulose (%)	Lignin (%)	Lignin/Cellulose	Lignin/N
Fir	394.728	23.8081	1.40206	16.5795	281.534	16.9808	13.4842	16.8826	1.25203	0.70911
	367.406	22.6884	2.66303	16.1936	137.966	8.51977	12.4503	28.9249	2.32322	1.27488
	377.598	21.8575	1.79034	17.2754	210.909	12.2086	11.4328	20.4776	1.79112	0.936868
Birch	372.339	31.7501	0.755446	11.7272	492.873	42.0283	14.1234	36.4098	2.57798	1.14676
	368.046	33.2564	1.23266	11.0669	298.578	26.9794	14.4096	37.3194	2.5899	1.12217
	355.101	28.5717	1.07052	12.4284	331.709	26.6895	12.173	46.9319	3.85539	1.6426
Cypress	378.648	28.2841	1.62371	13.3873	233.199	17.4194	21.0217	15.3057	0.728091	0.541143
	348.452	26.9623	1.61062	12.9237	216.347	16.7403	19.7574	16.7786	0.84923	0.622298
	345.598	24.4128	1.59457	14.1565	216.734	15.3099	19.8794	18.1375	0.912376	0.742952
Oak	388.396	31.8633	1.85553	12.1894	209.318	17.1721	8.54948	32.9286	3.85153	1.03343
	355.601	34.6468	1.77548	10.2636	200.284	19.5141	7.85351	33.4296	4.25664	0.964867
	314.318	38.3262	1.70257	8.20111	184.614	22.5108	6.18659	32.3951	5.23633	0.845245
Clovershrub	394.612	39.5408	1.25417	9.97988	314.64	31.5274	12.97	15.5162	1.19632	0.39241
	388.396	40.9216	1.35588	9.49123	286.453	30.1808	13.12	21.0023	1.60079	0.513233
	314.224	37.1921	1.37126	8.44866	229.15	27.1226	12.7092	20.1494	1.58542	0.541765
LITTER MASS LOSS
		Mass loss rate
Period	Litter type	Large mesh size	Small mesh size
Pre-freezing period	Fir	0.444128	2.339
		1.51779	2.72238
		2.30129	2.83446
	Birch	2.0799	3.19228
		2.22033	3.57265
		2.99877	4.38095
	Cypress (ecotone)	1.88815	1.76864
		2.24665	2.12715
		2.1869	2.12715
	Oak	7.62653	6.46852
		5.83571	5.6041
		5.63324	4.43438
	Clovershrub	9.95277	9.52562
		9.81312	8.19283
		9.65191	11.4201
	Cypress (dry valley)	2.69664	3.73534
		3.04716	4.45506
		2.22928	6.56868
Freezing period	Fir	2.69724	1.28315
		3.25973	1.56911
		3.30163	1.62044
	Birch	2.53657	2.19379
		2.46691	1.91515
		2.33864	1.15218
	Cypress (ecotone)	2.21188	2.03155
		1.52964	1.43403
		1.27868	1.19503
	Oak	0.579008	0.567311
		0.0818694	0.0795405
		0.149125	0.145045
	Clovershrub	9.31204	4.74587
		10.0164	6.87648
		3.18102	3.03111
	Cypress (dry valley)	1.92434	6.20998
		1.53994	4.97733
		0.042062	1.35183
Thawing period	Fir	4.09352	0.98986
		3.41371	2.60297
		4.4926	3.08061
	Birch	1.81231	1.04935
		1.83111	1.47727
		1.73491	1.47727
	Cypress (ecotone)	9.73841	2.86807
		10.3011	2.62906
		10.4924	1.91205
	Oak	8.05348	1.69959
		9.98351	2.5219
		10.4572	3.39451
	Clovershrub	7.5747	6.75942
		5.51884	4.45836
		13.102	3.46134
	Cypress (dry valley)	10.1369	0.439314
		9.32724	0.897322
		11.7855	5.45754
Entire winter	Fir	7.23488	4.61202
		8.19123	6.89446
		10.0955	7.53551
	Birch	6.42878	6.43542
		6.51835	6.96507
		7.6252	7.01041
	Cypress (ecotone)	13.8384	6.66826
		14.0774	6.19025
		13.9579	5.23423
	Oak	16.259	8.73542
		15.9011	8.20554
		16.2396	7.97394
	Clovershrub	26.8395	21.0309
		25.3484	19.5277
		25.9349	17.9125
	Cypress (dry valley)	14.7579	10.3846
		13.9143	10.3297
		14.0569	13.378
SOIL FAUNA CONTRIBUTION RTAE
Period	Litter type	Contribution rate
Pre-freezing period	Fir	-26.1908
		-14.7059
		-5.28118
	Birch	-17.3031
		-20.7464
		-18.1265
	Cypress (ecotone)	0.863558
		0.848896
		0.428082
	Oak	7.1223
		1.45659
		7.38228
	Clovershrub	1.59149
		6.39208
		-6.81764
	Cypress (dry valley)	-7.03824
		-10.1184
		-30.8703
Freezing period	Fir	19.5454
		20.6394
		16.6528
	Birch	5.33196
		8.4648
		15.5597
	Cypress (ecotone)	1.30311
		0.679117
		0.599315
	Oak	0.0719424
		0.0146462
		0.0251257
	Clovershrub	17.0129
		12.3872
		0.578035
	Cypress (dry valley)	-29.0397
		-24.704
		-9.3176
Thawing period	Fir	42.8985
		9.8977
		13.9863
	Birch	11.8679
		5.42833
		3.37877
	Cypress (ecotone)	49.6468
		54.4992
		61.4726
	Oak	39.0791
		46.9251
		43.4908
	Clovershrub	3.03761
		4.18361
		37.1724
	Cypress (dry valley)	65.7113
		60.5844
		45.017
Entire winter	Fir	36.2531
		15.8312
		25.358
	Birch	-0.103199
		-6.85327
		8.06265
	Cypress (ecotone)	51.8135
		56.0272
		62.5
	Oak	46.2734
		48.3964
		50.8982
	Clovershrub	21.642
		22.9629
		30.9328
	Cypress (dry valley)	29.6334
		25.762
		4.82919

## Sheet: temperature
(temperature °C)
date	montane forest		ecotone		dry valley
	air	litter bags	air	litter bags	air	litter bags
2013.11.12	-0.583333	0.916667	3.54167	3.83333	11.1667	11.3333
2013.11.13	-0.208333	0.875	2.5	3.04167	9.54167	9.54167
2013.11.14	0.0416667	1.16667	2.875	3	10.1667	10.0417
2013.11.15	0.125	0.208333	3.50626	3.83333	10.8333	10.4167
2013.11.16	1.125	1.33333	4.08423	4.375	11.0417	9.95833
2013.11.17	0.625	0.916667	3.01721	3.375	9.5	8.29167
2013.11.18	-0.541667	-0.333333	2.52816	2.91667	9.45833	8.04167
2013.11.19	-0.125	0.0833333	2.43924	2.83333	8.83333	7.5
2013.11.20	0.625	0.833333	2.75046	3.125	9.04167	7.66667
2013.11.21	0.208333	0.25	3.77302	4.08333	9.33333	8.66667
2013.11.22	1	1.08333	5.24017	5.45833	10.0833	9.91667
2013.11.23	1.08333	1.16667	4.17315	4.45833	8.875	8.95833
2013.11.24	-3.75	-3.375	-0.00601083	0.541667	5.95833	5.29167
2013.11.25	-1.5	-2.04167	-0.361684	0.208333	4.54167	3.04167
2013.11.26	-0.541667	-0.791667	0.171826	0.708333	5.20833	3.75
2013.11.27	-2.45833	-2.66667	1.37222	1.83333	7.20833	6.29167
2013.11.28	-2.70833	-2.79167	-0.984113	-0.375	5.625	4.70833
2013.11.29	-2.54167	-2.54167	-1.4287	-0.791667	5.08333	3.29167
2013.11.30	-1.54167	-1.70833	0.171826	0.708333	6.41667	4.20833
2013.12.1	-1.54167	-1.75	-1.29533	-0.666667	5	3.16667
2013.12.2	-1.20833	-1.33333	-0.406143	0.166667	5.875	3
2013.12.3	-1.41667	-1.58333	-1.16195	-0.541667	5.08333	2.70833
2013.12.4	-1.95833	-2.04167	-0.806276	-0.208333	5.75	3.29167
2013.12.5	-1.66667	-1.75	0.794254	1.29167	6.58333	4.66667
2013.12.6	-2.04167	-2.16667	-0.450602	0.125	5.91667	3.375
2013.12.7	-1.75	-2	-1.25087	-0.625	5.04167	2.29167
2013.12.8	-0.125	-0.25	-0.183848	0.375	5.08333	2.66667
2013.12.9	-1	-1.08333	0.349662	0.875	6.83333	6.45833
2013.12.10	-3.83333	-3.91667	-1.69546	-1.04167	3.54167	2.29167
2013.12.11	-4.20833	-4.25	-1.96221	-1.29167	4.875	3.625
2013.12.12	-3.70833	-4.04167	-2.14005	-1.45833	2.75	1.54167
2013.12.13	-3.91667	-3.79167	-1.96221	-1.29167	4.79167	3.25
2013.12.14	-4.5	-4.29167	-1.51762	-0.875	5.08333	4.75
2013.12.15	-6.66667	-5.625	-2.40681	-1.70833	3.08333	1.79167
2013.12.16	-8.25	-8.16667	-4.67422	-3.83333	1.25	-1.625
2013.12.17	-6.91667	-7.375	-5.0299	-4.16667	1.75	-1.125
2013.12.18	-7.375	-7.58333	-4.71868	-3.875	1.66667	-0.25
2013.12.19	-6.70833	-7.125	-4.14071	-3.33333	1.125	-0.125
2013.12.20	-7.04167	-7	-3.42937	-2.66667	2.33333	2
2013.12.21	-8.77273	-7.95833	-5.0299	-4.16667	1.25	0.25
2013.12.22	-7.75	-7.625	3.20394	3.55	0.681818	-1.04545
2013.12.23	-6.95833	-7.08333	-3.70786	-2.92767	2.94942	0.75
2013.12.24	-7.33333	-7.45833	-2.5914	-1.88133	4.27983	3.25
2013.12.25	-5.125	-5.20833	-2.43508	-1.73483	4.58	3.75
2013.12.26	-7.125	-7.16667	-4.36105	-3.53983	3.11575	2.04167
2013.12.27	-8.33333	-8.08333	-6.50585	-5.54992	0.184417	-1.625
2013.12.28	-8.16667	-8.20833	-6.63967	-5.67533	0.980333	-0.208333
2013.12.29	-8.45833	-8.25	-6.46122	-5.50808	0.477583	-1.5
2013.12.30	-6.66667	-6.41667	-5.23814	-4.36183	1.105	-0.208333
2013.12.31	-6.08333	-6	-4.69094	-3.849	0.979	-0.833333
2014.1.1	-5.20833	-5	-4.80805	-3.95875	1.43933	-0.958333
2014.1.2	-5.875	-5.75	-3.92615	-3.13225	2.82042	0.541667
2014.1.3	-4.375	-4.58333	-1.55906	-0.913833	5.58283	3.875
2014.1.4	-5.20833	-5.29167	-3.01029	-2.27392	3.82517	1.625
2014.1.5	-6.45833	-6.375	-3.92055	-3.127	2.77883	0.333333
2014.1.6	-4.95833	-4.83333	-1.45307	-0.8145	5.54175	4.45833
2014.1.7	-5.04167	-5.04167	-2.36822	-1.67217	4.70583	4.04167
2014.1.8	-6.83333	-6.70833	-4.46162	-3.63408	3.0735	1.95833
2014.1.9	-7.33333	-7.16667	-5.24339	-4.36675	2.78025	1.29167
2014.1.10	-6.79167	-6.83333	-4.3165	-3.49808	3.49183	2.83333
2014.1.11	-6.25	-6.33333	-3.62988	-2.85458	3.91033	3.33333
2014.1.12	-8.125	-6.91667	-4.57899	-3.74408	2.90642	2.41667
2014.1.13	-7.66667	-7.04167	-5.5899	-4.6915	1.26975	-0.875
2014.1.14	-5.75	-6.08333	-4.51221	-3.6815	1.649	0.25
2014.1.15	-5.875	-5.95833	-3.28372	-2.53017	3.952	3.16667
2014.1.16	-5.16667	-4.875	-2.12885	-1.44783	3.86725	2.54167
2014.1.17	-3.5	-3.45833	-1.04591	-0.432917	5.24758	4.45833
2014.1.18	-3.91667	-4.45833	-2.64769	-1.93408	3.11292	1.25
2014.1.19	-5.16667	-5.16667	-1.3132	-0.683417	6.21133	5.79167
2014.1.20	-5.95833	-5.66667	-2.15641	-1.47367	4.91175	3.875
2014.1.21	-2.41667	-3	-2.73714	-2.01792	3.28033	1.91667
2014.1.22	-2.54167	-3.79167	-1.67705	-1.02442	3.9485	2.29167
2014.1.23	-0.0833333	-0.916667	1.25218	1.72083	5.70633	4.33333
2014.1.24	0.75	0.208333	0.967734	1.45425	5.95692	3.95833
2014.1.25	-1.08333	-1.20833	2.08339	2.49983	7.42167	6.16667
2014.1.26	-1.95833	-1.79167	2.24558	2.65183	8.92633	8.25
2014.1.27	-2.25	-2.625	1.83762	2.2695	7.50533	5.375
2014.1.28	-1.54167	-1.70833	1.19643	1.66858	7.46442	6.16667
2014.1.29	-1.45833	-2.04167	2.42813	2.82292	7.62817	5.54167
2014.1.30	-0.0833333	-0.583333	3.97833	4.27575	8.96508	6.83333
2014.1.31	1.04167	0.625	5.29414	5.50892	9.968	8.5
2014.2.1	0.958333	0.791667	4.27478	4.55358	9.63475	8.29167
2014.2.2	1.58333	1.25	4.55354	4.81483	10.1768	8.125
2014.2.3	1.45833	1.29167	4.26385	4.54333	10.5131	8.41667
2014.2.4	-0.125	-0.0833333	3.94685	4.24625	10.6422	10.625
2014.2.5	1.20833	1.20833	4.42034	4.69	10.4333	9.95833
2014.2.6	0.666667	0.666667	1.54339	1.99375	8.46925	7.75
2014.2.7	-1	-1.29167	-0.643733	-0.056	6.37858	6
2014.2.8	-3.83333	-3.79167	-3.04924	-2.31042	4.07817	3.41667
2014.2.9	-6.91667	-6.75	-4.22163	-3.40917	3.15692	2.29167
2014.2.10	-7.91667	-6.875	-5.39411	-4.508	2.23567	1.91667
2014.2.11	-6.29167	-5.875	-5.19902	-4.32517	2.36133	1.54167
2014.2.12	-8.95833	-7.83333	-4.67965	-3.83842	3.36583	2.54167
2014.2.13	-6.25	-4.875	-3.86453	-3.0745	4.49508	4
2014.2.14	-4.04167	-3.83333	-2.97677	-2.2425	4.91367	4.29167
2014.2.15	-5.66667	-5.20833	-3.37317	-2.614	3.994	3
2014.2.16	-6.45833	-6.125	-2.59727	-1.88683	4.6215	4
2014.2.17	-8.04167	-6.45833	-3.66909	-2.89133	2.86425	2.29167
2014.2.18	-6.20833	-4.16667	-2.61425	-1.90275	5.08017	4.58333
2014.2.19	-5.5	-4.5	-2.31389	-1.62125	6.08233	5.33333
2014.2.20	-3.91667	-3.95833	-2.11302	-1.433	4.95442	4.08333
2014.2.21	-2.41667	-3	-0.550013	0.0318333	5.54108	5
2014.2.22	-1.54167	-2.625	2.08882	2.50492	9.22025	8.29167
2014.2.23	-1.45833	-1.95833	1.34786	1.8105	8.76142	8.125
2014.2.24	-0.5	-1	2.61886	3.00167	8.7615	8.29167
2014.2.25	-1.08333	-1.20833	5.91275	6.08867	12.3112	11.8333
2014.2.26	-1.83333	-2.375	2.11256	2.52717	8.72058	8.16667
2014.2.27	-1.375	-1.66667	3.22733	3.57192	9.47233	9.04167
2014.2.28	-0.791667	-0.958333	2.09549	2.51117	8.34417	7.70833
2014.3.1	-2.58333	-2.33333	-0.00192059	0.5455	6.58808	5.20833
2014.3.2	-3.58333	-3.41667	0.555775	1.06817	7.3405	5.70833
2014.3.3	-1.91667	-2.04167	1.16931	1.64317	8.63525	6.83333
2014.3.4	-1.25	-1.45833	2.7975	3.16908	9.764	8.125
2014.3.5	-0.458333	-0.958333	1.78854	2.2235	8.553	8.25
2014.3.6	-3.625	-3.08333	0.355175	0.880167	6.54608	5.625
2014.3.7	-2.625	-2.45833	1.65436	2.09775	8.55075	7.54167
2014.3.8	-1.25	-1.375	4.86396	5.10575	12.0162	11.5417
2014.3.9	0.0416667	-0.583333	6.32484	6.47487	10.9334	11.85
2014.3.10	3.19231	2.65385	5.16667	5.08333	12.8	13.1
2014.3.11	3.375	2.66667	6.16667	5.91667	12.2083	14.4583
2014.3.12	0.541667	0.541667	4.83333	4.95833	10.125	10.5417
2014.3.13	-1.91667	-1.54167	3.20833	3.25	9.33333	11.1667
2014.3.14	-0.708333	-1.16667	4.125	3.95833	10.125	12.8333
2014.3.15	-0.166667	-0.416667	3.91667	4	8.95833	10
2014.3.16	2.5	2.33333	8.125	8.41667	15.0417	17.25
2014.3.17	5.29167	5.29167	10.2083	10.4167	15.5417	18.5
2014.3.18	2.5	3	9.95833	9.95833	15.1667	16.9167
2014.3.19	5.09091	5.09091	10.25	10.25	14.75	16.75
2014.3.20	-0.75	-0.375	2.70833	2.83333	8.33333	8.5
2014.3.21	-2.625	-2.375	0.791667	0.833333	6.20833	7.375
2014.3.22	-1	-1.16667	2.70833	2.41667	8.04167	8.95833
2014.3.23	-0.458333	-0.375	5.625	5.04167	11	11.9167
2014.3.24	2.45833	1.5	6.04167	5.83333	11.375	13.0833
2014.3.25	1.04167	1.08333	6.25	6.66667	10.9167	11.5
2014.3.26	3.08333	2.70833	9.375	9.33333	15.9167	17.875
2014.3.27	5.45833	5.16667	9.83333	9.41667	15.1667	16.5833
2014.3.28	4.04167	4.375	11.0417	10.7917	16.9583	18.1667
2014.3.29	5.45833	5.5	10.125	10.1667	15.875	17.2083
2014.3.30	5.16667	4.70833	12	11.5833	17.75	18.8333
2014.3.31	2.125	2.25	6.16667	6.58333	10.75	10.3333
2014.4.1	0.958333	0.416667	7.25	7.33333	12.5833	12.8333
2014.4.2	1.45833	1.08333	9.16667	8.95833	14.5833	16.75
2014.4.3	0.833333	0.791667	5.41667	5.83333	10.7917	10.0833
2014.4.4	2.16667	1.66667	7.875	7.375	13.875	15.1667
2014.4.5	0.166667	0.333333	5.41667	5.83333	10.9583	11.25
2014.4.6	2.95833	1.58333	9.58333	8.83333	16.8333	20.125
2014.4.7	3.66667	3.29167	10.3333	10.4167	16.4583	19.1667
2014.4.8	6.66667	6	12.9545	12.2273	19.2727	21.7727
2014.4.9	7.16667	6.5	12.2917	11.75	18.4583	20.8333
2014.4.10	6.125	6.08333	11.125	11.2917	16.25	17.625
2014.4.11	7.875	7.125	12.4167	12.5	18.0417	18.625
2014.4.12	9.25	8.16667	12.7917	13	18.7917	19.125
2014.4.13	7.54167	6.875	12.9583	13.1667	20.125	19.4583
2014.4.14	9.75	8.91667	14.5417	14.2083	20.5833	21.625
2014.4.15	9.875	9.25	14.8333	14.5	20.5833	21.75
2014.4.16	9.375	8.95833	15.2083	14.7917	20.4583	20.9167
2014.4.17	9	8.58333	15.9583	15.7083	20.9167	22.25
2014.4.18	10.5833	9.875	14.5833	14.75	19.9167	19.7083
2014.4.19	9.25	8.58333	12.0833	12.3333	18.8333	19.625
2014.4.20	8.45833	8.20833	11.4167	11.375	18.2917	19.3333
2014.4.21	5.5	5.625	8.375	8.625	14.5	14.375
2014.4.22	7.08333	6.83333	13.3333	13.375	18.3333	17.9583
2014.4.23	8.83333	8.5	18.625	18.9167	18.8333	18.625
2014.4.24	10.5	10.7083	17.9167	18.0417	18.0417	17.9167

## Sheet: moisture
Moisture (%)
	Month
Ecosystem	Oct	Nov	Dec	Mar	Apr
montan forest	56.6353	53.6287	17.7391	22.619	49.2895
	56.6353	54.9659	25.6211	29.8484	50.7638
	56.6353	56.1072	24.7017	36.413	47.9974
ecotone	21.4975	26.1541	21.0537	34.7074	21.9695
	21.4975	26.7627	21.3852	20.9567	22.8443
	21.4975	24.3295	51.1629	21.9218	16.2384
dry valley	2.91574	6.04777	52.9442	5.40941	6.73021
	2.91574	5.84731	26.9197	7.62903	6.60729
	2.91574	6.54101	29.4129	5.60549	8.17281
